# Supplementary material for: Goal-setting improves movement accuracy during unsupervised training in stroke patients
Source: Sci Rep. 2025 Oct 3;15:34518. doi: 10.1038/s41598-025-17709-4 (PMC12494762; doi:10.1038/s41598-025-17709-4)
Supplement: Supplementary file 2 — Supplementary Material 2 [file 41598_2025_17709_MOESM2_ESM.xlsx]

## Sheet: Sheet1
ID	Group allocation	Age (years)	Sex	Side of motor paresis	Type of stroke	BRS	MMSE	RSES	GDS-S	AS	Total times in spent in task (sec)	Task Accuracy (%)	Motivation (VAS, mm)
1	1	70	2	1	1	6	29	31	4	13	243	28.4	62
2	1	59	1	2	1	5	29	23	1	8	312	47.1	75
3	1	66	1	2	1	6	30	25	4	17	291	83	33
4	1	50	2	1	2	4	28	20	1	13	372	56.5	60
5	1	78	2	1	1	5	29	24	0	17	284	98.6	96
6	1	73	2	2	1	5	27	35	1	14	363	81.8	93
7	1	50	2	1	2	5	30	26	4	14	543	93.9	59
8	1	64	1	1	2	6	29	26	2	3	585	82.6	76
9	1	71	1	2	2	5	29	24	0	16	564	95.7	86
10	1	48	1	1	2	5	29	24	0	13	735	97.1	99
11	1	62	1	2	1	6	29	24	6	25	726	87.2	80
12	1	71	1	1	1	5	26	27	6	23	651	89.4	85
13	1	48	1	2	2	5	30	23	0	6	636	94.8	96
14	1	60	1	2	1	4	27	28	11	21	642	91.6	100
15	1	61	2	1	1	5	28	25	5	15	705	88.9	76
16	1	51	1	2	2	6	30	25	0	7	720	95.47	NaN
17	1	61	1	2	2	5	30	25	0	3	729	95.5	100
18	1	82	1	2	1	6	28	27	6	11	632	98.7	33
19	1	73	2	2	1	4	24	23	8	25	688	87.8	27
20	1	65	2	2	1	6	29	23	9	28	864	100	75
21	1	67	1	2	1	5	30	29	0	0	704	93.8	100
22	1	64	1	1	1	6	27	26	3	22	624	96.8	80
23	1	76	1	1	2	4	30	22	3	22	630	100	45
24	1	82	1	1	1	4	28	26	5	16	680	92.6	46
25	1	49	1	2	1	4	30	24	2	17	876	75.3	60
26	2	73	1	1	1	5	27	26	9	21	52	92.3	80
27	2	69	2	2	2	4	29	25	2	15	177	78	85
28	2	82	1	1	1	6	22	NaN	NaN	NaN	480	35.6	2.9
29	2	79	1	1	1	5	27	26	4	13	249	80.7	93
30	2	55	2	2	2	4	30	27	7	17	522	46	5
31	2	66	1	2	1	5	30	23	3	17	498	46.4	45
32	2	48	1	1	2	5	29	21	1	6	372	61.3	10
33	2	71	1	1	1	5	30	22	6	22	633	49.3	51
34	2	49	1	1	1	5	28	26	2	14	573	55	93
35	2	75	2	2	1	4	26	26	9	28	330	77.3	55
36	2	66	2	2	2	4	26	24	5	6	648	66.7	93
37	2	54	2	1	2	5	26	25	3	12	501	87.4	13
38	2	62	1	1	1	6	27	26	6	10	528	88.1	100
39	2	67	1	2	1	5	29	22	8	17	642	70.1	46
40	2	85	1	2	1	5	30	26	0	10	651	80.6	96
41	2	61	1	2	1	4	29	26	14	23	528	85.4	58
42	2	65	1	1	1	6	26	23	3	18	663	97.3	84
43	2	59	1	1	1	5	30	24	3	6	693	90.9	100
44	2	60	1	2	2	5	28	24	0	0	708	97.5	100
45	2	69	1	2	2	5	25	25	2	12	808	78.2	50
46	2	45	1	2	2	6	30	23	2	7	801	93.3	100
47	2	66	1	1	1	6	27	25	2	7	736	93.5	85
48	2	54	2	2	1	5	28	26	5	18	768	88.5	72
49	2	68	1	1	1	6	27	25	6	12	804	93.5	100
50	2	76	2	2	2	5	30	24	5	13	796	96	100
Note. Group allocation(Goal-setting group=1, Control group=2). Sex(male=1, female=2). Side of motor paresis (right=1, left=2).Type of stroke (ischemic=1, hemorrhage=2). BRS = Brunnstrom Recovery Stage. MMSE = Mini-Mental State Examination. RSES = Rosenberg Self-Esteem Scale. GDS-S = Geriatric Depression Scale Short Form. AS = Apathy Scale.
